# Supplementary material for: Chloroplast budding mediates β-carotene transport for early stage astaxanthin hyperaccumulation in microalgae
Source: Plant Physiol. 2025 Oct 13;199(2):kiaf423. doi: 10.1093/plphys/kiaf423 (PMC12516493; doi:10.1093/plphys/kiaf423)
Supplement: kiaf423_Supplementary_Data [file kiaf423_supplementary_data.zip]

Archive with 4 entries (4 files):
- PLPHYS-2025-0652R2_Supplementary Movie Legend.pdf
- Supplementary Data.pdf
- Supplementary File S1.xlsx
- Supplementray Movie S1.mov
