# Supplementary material for: Chloroplast budding mediates β-carotene transport for early stage astaxanthin hyperaccumulation in microalgae
Source: Plant Physiol. 2025 Oct 13;199(2):kiaf423. doi: 10.1093/plphys/kiaf423 (PMC12516493; doi:10.1093/plphys/kiaf423)
Supplement: kiaf423_Supplementary_Data [file kiaf423_supplementary_data.zip › Supplementary File S1.xlsx]

## Sheet: D1-6 vs D0
Gene ID	log2(12h/0h)	log2(24h/0h)	log2(48h/0h)	log2(72h/0h)	GO Term	Level 1	Level 2
Unigene8726_All	2.64201	5.31111	5.95742	5.59271	[P]GO:0006886//intracellular protein transport;GO:1903292//protein localization to Golgi membrane;GO:0016192//vesicle-mediated transport;[C]GO:0005802//trans-Golgi network;[F]GO:0005525//GTP binding;GO:0003924//GTPase activity;	cellular_component;molecular_function;biological_process	[C]cellular anatomical entity;[P]localization;cellular process;[F]binding;catalytic activity;
Unigene5923_All	3.20712	5.21807	5.56191	5.70717	[P]GO:0015031//protein transport;GO:0006891//intra-Golgi vesicle-mediated transport;[C]GO:0017119//Golgi transport complex;GO:0000139//Golgi membrane;[F]GO:2001070//starch binding;	cellular_component;molecular_function;biological_process	[C]protein-containing complex;cellular anatomical entity;[P]localization;[F]binding;
Unigene30042_All	3.12995	5.14606	5.34033	5.3324	[P]GO:0032956//regulation of actin cytoskeleton organization;GO:0007163//establishment or maintenance of cell polarity;GO:0030865//cortical cytoskeleton organization;GO:0008360//regulation of cell shape;GO:0007015//actin filament organization;[C]GO:0043231//intracellular membrane-bounded organelle;GO:0042995//cell projection;GO:0005741//mitochondrial outer membrane;GO:0005886//plasma membrane;GO:…	biological_process;cellular_component;molecular_function	[C]cellular anatomical entity;[P]biological regulation;cellular process;developmental process;regulation of biological process;[F]catalytic activity;binding;
Unigene6545_All	0.963231	4.33354	4.58188	4.76853	[P]GO:0090110//COPII-coated vesicle cargo loading;GO:0007029//endoplasmic reticulum organization;GO:0006888//endoplasmic reticulum to Golgi vesicle-mediated transport;GO:0006886//intracellular protein transport;[C]GO:0005783//endoplasmic reticulum;GO:0070971//endoplasmic reticulum exit site;GO:0005789//endoplasmic reticulum membrane;GO:0030127//COPII vesicle coat;[F]GO:0005198//structural molecul…	molecular_function;biological_process;cellular_component	[C]protein-containing complex;cellular anatomical entity;[P]localization;cellular process;[F]structural molecule activity;
Unigene17567_All	1.66891	4.0853	3.9248	3.85812	[P]GO:0016192//vesicle-mediated transport;GO:0006886//intracellular protein transport;GO:0006623//protein targeting to vacuole;GO:0009267//cellular response to starvation;GO:0034058//endosomal vesicle fusion;GO:0016236//macroautophagy;[C]GO:0030897//HOPS complex;GO:0005770//late endosome;	cellular_component;biological_process	[C]protein-containing complex;cellular anatomical entity;[P]response to stimulus;localization;cellular process;metabolic process;
Unigene24455_All	1.24364	3.27019	3.06224	3.4215	[P]GO:0006887//exocytosis;GO:0006893//Golgi to plasma membrane transport;GO:0090522//vesicle tethering involved in exocytosis;GO:0006904//vesicle docking involved in exocytosis;GO:0006612//protein targeting to membrane;[C]GO:0000145//exocyst;	biological_process;cellular_component	[C]cellular anatomical entity;protein-containing complex;[P]localization;cellular process;
Unigene20584_All	0.516546	3.13428	3.02811	2.82551	[P]GO:0015031//protein transport;GO:0006891//intra-Golgi vesicle-mediated transport;[C]GO:0005794//Golgi apparatus;GO:0016020//membrane;GO:0017119//Golgi transport complex;	biological_process;cellular_component	[C]protein-containing complex;cellular anatomical entity;[P]localization;
Unigene22217_All	-2.98115	2.84707	3.35227	3.04147	[P]GO:0034498//early endosome to Golgi transport;GO:0006891//intra-Golgi vesicle-mediated transport;[C]GO:0005829//cytosol;GO:1990071//TRAPPII protein complex;	biological_process;cellular_component	[C]protein-containing complex;cellular anatomical entity;[P]localization;cellular process;
Unigene24795_All	0.521686	2.84394	2.75279	2.71806	[P]GO:0006886//intracellular protein transport;GO:0090522//vesicle tethering involved in exocytosis;	biological_process	[P]localization;cellular process;
Unigene25793_All	0.991243	2.79936	2.73769	2.67382	[P]GO:0006891//intra-Golgi vesicle-mediated transport;GO:0015031//protein transport;[C]GO:0016020//membrane;GO:0017119//Golgi transport complex;	biological_process;cellular_component	[C]cellular anatomical entity;protein-containing complex;[P]localization;
Unigene26073_All	0.858236	2.67017	2.55824	2.63606	[P]GO:0016192//vesicle-mediated transport;GO:0006886//intracellular protein transport;[C]GO:0033263//CORVET complex;GO:0005773//vacuole;	cellular_component;biological_process	[C]cellular anatomical entity;protein-containing complex;[P]cellular process;localization;
Unigene28644_All	0.60814	2.61013	2.60037	2.48355	[P]GO:0006886//intracellular protein transport;GO:0016192//vesicle-mediated transport;[C]GO:0033263//CORVET complex;GO:0005773//vacuole;	cellular_component;biological_process	[C]cellular anatomical entity;protein-containing complex;[P]cellular process;localization;
Unigene23171_All	-0.358473	2.55083	2.32102	2.45377	[P]GO:0016192//vesicle-mediated transport;GO:0015031//protein transport;[C]GO:0016021//integral component of membrane;[F]GO:0003824//catalytic activity;	cellular_component;molecular_function;biological_process	[C]cellular anatomical entity;[P]localization;[F]catalytic activity;
Unigene11871_All	1.71654	2.52171	2.65269	2.48294	[P]GO:0006886//intracellular protein transport;GO:0007029//endoplasmic reticulum organization;GO:0090110//COPII-coated vesicle cargo loading;GO:0006888//endoplasmic reticulum to Golgi vesicle-mediated transport;[C]GO:0070971//endoplasmic reticulum exit site;GO:0005789//endoplasmic reticulum membrane;GO:0030127//COPII vesicle coat;GO:0005783//endoplasmic reticulum;[F]GO:0005198//structural molecul…	cellular_component;molecular_function;biological_process	[C]protein-containing complex;cellular anatomical entity;[P]cellular process;localization;[F]structural molecule activity;
Unigene23180_All	0.547583	2.49608	2.28444	2.5237	[P]GO:0016192//vesicle-mediated transport;	biological_process	[P]localization;
Unigene24710_All	1.39276	2.44439	2.51693	2.43705	[C]GO:0005730//nucleolus;GO:0030663//COPI-coated vesicle membrane;	cellular_component	[C]cellular anatomical entity;
Unigene255_All	0.733213	2.44258	2.35414	2.27737	[P]GO:0046856//phosphatidylinositol dephosphorylation;GO:0007165//signal transduction;[C]GO:0030670//phagocytic vesicle membrane;GO:0031901//early endosome membrane;[F]GO:0016791//phosphatase activity;GO:0034485//phosphatidylinositol-3,4,5-trisphosphate 5-phosphatase activity;GO:0004439//phosphatidylinositol-4,5-bisphosphate 5-phosphatase activity;	biological_process;cellular_component;molecular_function	[C]cellular anatomical entity;[P]signaling;biological regulation;metabolic process;response to stimulus;regulation of biological process;cellular process;[F]catalytic activity;
Unigene29978_All	-0.815176	2.39378	2.48762	2.11926	[P]GO:0048208//COPII vesicle coating;GO:0006914//autophagy;GO:0015031//protein transport;[C]GO:0005783//endoplasmic reticulum;GO:0000139//Golgi membrane;	biological_process;cellular_component	[C]cellular anatomical entity;[P]localization;cellular process;metabolic process;
Unigene24501_All	-0.724589	2.38866	2.44256	2.06243	[P]GO:0015031//protein transport;GO:0006890//retrograde vesicle-mediated transport, Golgi to endoplasmic reticulum;[C]GO:0005783//endoplasmic reticulum;	biological_process;cellular_component	[C]cellular anatomical entity;[P]localization;
Unigene26044_All	-0.652121	2.34264	2.20719	2.01918	[P]GO:0015031//protein transport;GO:0006890//retrograde vesicle-mediated transport, Golgi to endoplasmic reticulum;[C]GO:0005783//endoplasmic reticulum;	biological_process;cellular_component	[C]cellular anatomical entity;[P]localization;
Unigene28436_All	-0.108595	2.33116	1.75004	1.98851	[P]GO:0043328//protein transport to vacuole involved in ubiquitin-dependent protein catabolic process via the multivesicular body sorting pathway;[F]GO:0035091//phosphatidylinositol binding;GO:0043130//ubiquitin binding;	molecular_function;biological_process	[P]cellular process;localization;metabolic process;[F]binding;
Unigene30018_All	-0.393504	2.32408	2.20917	2.1605	[P]GO:0035493//SNARE complex assembly;[C]GO:0005768//endosome;GO:0016021//integral component of membrane;GO:0000323//lytic vacuole;[F]GO:0000149//SNARE binding;	cellular_component;biological_process;molecular_function	[C]cellular anatomical entity;[P]localization;cellular process;[F]binding;
Unigene402_All	1.47355	2.3237	2.46118	2.44898	[P]GO:0006897//endocytosis;[C]GO:0030125//clathrin vesicle coat;GO:0043231//intracellular membrane-bounded organelle;GO:0005886//plasma membrane;GO:0005768//endosome;GO:0030136//clathrin-coated vesicle;[F]GO:0005543//phospholipid binding;GO:0030276//clathrin binding;	biological_process;molecular_function;cellular_component	[C]protein-containing complex;cellular anatomical entity;[P]localization;[F]binding;
Unigene25680_All	1.29933	2.30844	2.46511	2.2213	[P]GO:0016192//vesicle-mediated transport;GO:0006886//intracellular protein transport;[C]GO:0030131//clathrin adaptor complex;	biological_process;cellular_component	[C]protein-containing complex;cellular anatomical entity;[P]localization;cellular process;
Unigene17982_All	1.22578	2.2854	2.1886	2.01424	[P]GO:0042147//retrograde transport, endosome to Golgi;GO:0032456//endocytic recycling;[C]GO:0005829//cytosol;GO:1990745//EARP complex;[F]GO:0000149//SNARE binding;	cellular_component;biological_process;molecular_function	[C]protein-containing complex;cellular anatomical entity;[P]cellular process;localization;[F]binding;
Unigene28746_All	-0.332104	2.27615	2.1743	1.57434	[P]GO:0048208//COPII vesicle coating;GO:0007029//endoplasmic reticulum organization;GO:0007030//Golgi organization;GO:0015031//protein transport;GO:0070973//protein localization to endoplasmic reticulum exit site;GO:0006914//autophagy;GO:0070863//positive regulation of protein exit from endoplasmic reticulum;[C]GO:0012507//ER to Golgi transport vesicle membrane;GO:0070971//endoplasmic reticulum e…	cellular_component;biological_process	[C]cellular anatomical entity;[P]regulation of biological process;localization;positive regulation of biological process;cellular process;metabolic process;biological regulation;
Unigene23451_All	0.899345	2.15518	2.35703	2.14689	[P]GO:0007032//endosome organization;GO:0007033//vacuole organization;GO:0006886//intracellular protein transport;GO:0016192//vesicle-mediated transport;GO:0048284//organelle fusion;GO:0006904//vesicle docking involved in exocytosis;[C]GO:0033263//CORVET complex;GO:0030897//HOPS complex;GO:0009705//plant-type vacuole membrane;GO:0005768//endosome;[F]GO:0030674//protein-macromolecule adaptor activ…	cellular_component;molecular_function;biological_process	[C]cellular anatomical entity;protein-containing complex;[P]localization;cellular process;[F]molecular adaptor activity;binding;
Unigene23366_All	-0.949049	2.12169	2.54523	2.14946	[P]GO:0035493//SNARE complex assembly;[C]GO:0000323//lytic vacuole;GO:0005768//endosome;[F]GO:0000149//SNARE binding;	cellular_component;molecular_function;biological_process	[C]cellular anatomical entity;[P]cellular process;localization;[F]binding;
Unigene32461_All	3.74927	2.09814	1.34124	1.01533	[P]GO:0006890//retrograde vesicle-mediated transport, Golgi to endoplasmic reticulum;GO:0006888//endoplasmic reticulum to Golgi vesicle-mediated transport;GO:0048280//vesicle fusion with Golgi apparatus;[C]GO:0016021//integral component of membrane;GO:0005794//Golgi apparatus;GO:0005789//endoplasmic reticulum membrane;GO:0031201//SNARE complex;GO:0012507//ER to Golgi transport vesicle membrane;GO…	molecular_function;biological_process;cellular_component	[C]protein-containing complex;cellular anatomical entity;[P]cellular process;localization;[F]molecular adaptor activity;
Unigene28504_All	1.86269	2.09502	2.29513	2.49155	[P]GO:0016192//vesicle-mediated transport;GO:0051301//cell division;[C]GO:0009507//chloroplast;	cellular_component;biological_process	[C]cellular anatomical entity;[P]cellular process;localization;
Unigene28698_All	0.720796	2.07258	2.27488	2.29389	[P]GO:0043328//protein transport to vacuole involved in ubiquitin-dependent protein catabolic process via the multivesicular body sorting pathway;[C]GO:0031902//late endosome membrane;GO:0000814//ESCRT II complex;[F]GO:0032266//phosphatidylinositol-3-phosphate binding;GO:0043130//ubiquitin binding;	biological_process;molecular_function;cellular_component	[C]cellular anatomical entity;protein-containing complex;[P]metabolic process;localization;cellular process;[F]binding;
Unigene2877_All	0.708966	2.03095	2.13055	2.05007	[P]GO:0006890//retrograde vesicle-mediated transport, Golgi to endoplasmic reticulum;GO:0015031//protein transport;GO:0016192//vesicle-mediated transport;[C]GO:0016021//integral component of membrane;GO:0005783//endoplasmic reticulum;GO:0031201//SNARE complex;	cellular_component;biological_process	[C]protein-containing complex;cellular anatomical entity;[P]localization;
Unigene19484_All	1.51068	1.98874	2.21103	1.95246	[P]GO:0090110//COPII-coated vesicle cargo loading;GO:0006886//intracellular protein transport;GO:0007029//endoplasmic reticulum organization;GO:0006888//endoplasmic reticulum to Golgi vesicle-mediated transport;[C]GO:0005783//endoplasmic reticulum;GO:0030127//COPII vesicle coat;GO:0070971//endoplasmic reticulum exit site;GO:0005789//endoplasmic reticulum membrane;[F]GO:0005198//structural molecul…	molecular_function;cellular_component;biological_process	[C]cellular anatomical entity;protein-containing complex;[P]localization;cellular process;[F]structural molecule activity;
Unigene2942_All	0.918893	1.93115	1.78726	1.90478	[P]GO:0006890//retrograde vesicle-mediated transport, Golgi to endoplasmic reticulum;GO:0015031//protein transport;GO:0016192//vesicle-mediated transport;[C]GO:0031201//SNARE complex;GO:0005783//endoplasmic reticulum;GO:0016021//integral component of membrane;	biological_process;cellular_component	[C]cellular anatomical entity;protein-containing complex;[P]localization;
Unigene23216_All	-0.0428807	1.70477	1.83777	1.86703	[P]GO:1904430//negative regulation of t-circle formation;GO:0010569//regulation of double-strand break repair via homologous recombination;GO:0006139//nucleobase-containing compound metabolic process;GO:0090657//telomeric loop disassembly;GO:0032508//DNA duplex unwinding;GO:0006888//endoplasmic reticulum to Golgi vesicle-mediated transport;GO:0045910//negative regulation of DNA recombination;GO:0…	molecular_function;biological_process;cellular_component	[C]protein-containing complex;cellular anatomical entity;[P]localization;metabolic process;biological regulation;negative regulation of biological process;regulation of biological process;cellular process;response to stimulus;[F]catalytic activity;ATP-dependent activity;binding;
Unigene5320_All	1.2229	1.68364	1.67756	1.63219	[P]GO:0007030//Golgi organization;GO:0006886//intracellular protein transport;GO:0006890//retrograde vesicle-mediated transport, Golgi to endoplasmic reticulum;[C]GO:0017119//Golgi transport complex;GO:0000139//Golgi membrane;	cellular_component;biological_process	[C]cellular anatomical entity;protein-containing complex;[P]localization;cellular process;
Unigene18935_All	0.476885	1.58656	1.4494	1.47453	[P]GO:0006888//endoplasmic reticulum to Golgi vesicle-mediated transport;GO:0048193//Golgi vesicle transport;[C]GO:1990071//TRAPPII protein complex;GO:1990070//TRAPPI protein complex;GO:0030008//TRAPP complex;GO:0005783//endoplasmic reticulum;GO:1990072//TRAPPIII protein complex;GO:0005794//Golgi apparatus;[F]GO:0030246//carbohydrate binding;	cellular_component;molecular_function;biological_process	[C]cellular anatomical entity;protein-containing complex;[P]cellular process;localization;[F]binding;
Unigene29894_All	-0.368012	1.4805	1.64243	1.87149	[P]GO:0007094//mitotic spindle assembly checkpoint signaling;GO:0006888//endoplasmic reticulum to Golgi vesicle-mediated transport;[C]GO:0005737//cytoplasm;GO:1990423//RZZ complex;	biological_process;cellular_component	[C]cellular anatomical entity;protein-containing complex;[P]negative regulation of biological process;regulation of biological process;localization;response to stimulus;signaling;cellular process;biological regulation;
Unigene28435_All	-3.3285	1.4737	1.42993	2.32805	[P]GO:0043328//protein transport to vacuole involved in ubiquitin-dependent protein catabolic process via the multivesicular body sorting pathway;[F]GO:0035091//phosphatidylinositol binding;GO:0043130//ubiquitin binding;	biological_process;molecular_function	[P]metabolic process;cellular process;localization;[F]binding;
Unigene20262_All	0.216195	1.46351	1.3652	1.13099	[P]GO:0030050//vesicle transport along actin filament;GO:0007015//actin filament organization;[C]GO:0015629//actin cytoskeleton;GO:0016459//myosin complex;GO:0031982//vesicle;GO:0005737//cytoplasm;[F]GO:0005516//calmodulin binding;GO:0003774//cytoskeletal motor activity;GO:0003779//actin binding;GO:0005524//ATP binding;GO:0051015//actin filament binding;GO:0000146//microfilament motor activity;	cellular_component;biological_process;molecular_function	[C]protein-containing complex;cellular anatomical entity;[P]cellular process;localization;[F]ATP-dependent activity;cytoskeletal motor activity;binding;
Unigene27303_All	-0.906367	1.45831	1.54591	1.19907	[P]GO:0032511//late endosome to vacuole transport via multivesicular body sorting pathway;GO:0015031//protein transport;[C]GO:0010008//endosome membrane;	biological_process;cellular_component	[C]cellular anatomical entity;[P]localization;cellular process;
Unigene10593_All	0.539851	1.4567	1.17077	1.42253	[P]GO:0006886//intracellular protein transport;GO:1903292//protein localization to Golgi membrane;GO:0016192//vesicle-mediated transport;[C]GO:0005802//trans-Golgi network;[F]GO:0005525//GTP binding;GO:0003924//GTPase activity;	cellular_component;biological_process;molecular_function	[C]cellular anatomical entity;[P]cellular process;localization;[F]binding;catalytic activity;
Unigene20678_All	0.0374516	1.43315	1.41006	1.45705	[P]GO:0016192//vesicle-mediated transport;GO:0006886//intracellular protein transport;GO:0048280//vesicle fusion with Golgi apparatus;[C]GO:0000139//Golgi membrane;GO:0005794//Golgi apparatus;	biological_process;cellular_component	[C]cellular anatomical entity;[P]localization;cellular process;
Unigene20355_All	-3.00076	1.25979	0.848886	0.640963	[P]GO:0007034//vacuolar transport;[F]GO:0051920//peroxiredoxin activity;GO:0003824//catalytic activity;GO:0042626//ATPase-coupled transmembrane transporter activity;GO:0005524//ATP binding;	biological_process;molecular_function	[P]localization;cellular process;[F]antioxidant activity;ATP-dependent activity;binding;catalytic activity;transporter activity;
Unigene26086_All	0.427211	1.21777	1.49744	1.55069	[P]GO:0016192//vesicle-mediated transport;[C]GO:0032040//small-subunit processome;GO:0034388//Pwp2p-containing subcomplex of 90S preribosome;GO:0016021//integral component of membrane;	biological_process;cellular_component	[C]cellular anatomical entity;protein-containing complex;[P]localization;
Unigene20261_All	0.417128	1.13194	1.348	1.16879	[P]GO:0007015//actin filament organization;GO:0030050//vesicle transport along actin filament;[C]GO:0015629//actin cytoskeleton;GO:0016459//myosin complex;GO:0031982//vesicle;GO:0005737//cytoplasm;[F]GO:0003774//cytoskeletal motor activity;GO:0051015//actin filament binding;GO:0005516//calmodulin binding;GO:0005524//ATP binding;GO:0000146//microfilament motor activity;GO:0003779//actin binding;	cellular_component;molecular_function;biological_process	[C]protein-containing complex;cellular anatomical entity;[P]localization;cellular process;[F]ATP-dependent activity;binding;cytoskeletal motor activity;
Unigene1977_All	2.60377	1.09156	0.908011	0.721797	[P]GO:0035493//SNARE complex assembly;[C]GO:0005768//endosome;GO:0000323//lytic vacuole;[F]GO:0000149//SNARE binding;	molecular_function;cellular_component;biological_process	[C]cellular anatomical entity;[P]localization;cellular process;[F]binding;
Unigene6377_All	1.59009	0.820105	1.00036	0.618627	[P]GO:0006890//retrograde vesicle-mediated transport, Golgi to endoplasmic reticulum;GO:0060628//regulation of ER to Golgi vesicle-mediated transport;[C]GO:0070939//Dsl1/NZR complex;	cellular_component;biological_process	[C]cellular anatomical entity;protein-containing complex;[P]biological regulation;regulation of biological process;cellular process;localization;
Unigene28508_All	1.13547	0.818494	0.760704	0.526904	[P]GO:0015031//protein transport;GO:0006888//endoplasmic reticulum to Golgi vesicle-mediated transport;GO:0006890//retrograde vesicle-mediated transport, Golgi to endoplasmic reticulum;GO:0051645//Golgi localization;[C]GO:0005829//cytosol;GO:0000139//Golgi membrane;GO:0030126//COPI vesicle coat;	cellular_component;biological_process	[C]protein-containing complex;cellular anatomical entity;[P]cellular process;localization;
Unigene19928_All	-0.598804	0.812483	1.348	1.36745	[P]GO:0016192//vesicle-mediated transport;GO:0006886//intracellular protein transport;GO:1903292//protein localization to Golgi membrane;[C]GO:0005802//trans-Golgi network;[F]GO:0003924//GTPase activity;GO:0005525//GTP binding;	cellular_component;molecular_function;biological_process	[C]cellular anatomical entity;[P]cellular process;localization;[F]catalytic activity;binding;
Unigene17108_All	-0.30395	0.778514	0.677837	0.71516	[P]GO:0016192//vesicle-mediated transport;GO:0006886//intracellular protein transport;[C]GO:0031410//cytoplasmic vesicle;GO:0043231//intracellular membrane-bounded organelle;GO:0030131//clathrin adaptor complex;	biological_process;cellular_component	[C]protein-containing complex;cellular anatomical entity;[P]cellular process;localization;
Unigene20577_All	0.912552	0.387597	0.347612	0.287121	[P]GO:0006888//endoplasmic reticulum to Golgi vesicle-mediated transport;GO:0006890//retrograde vesicle-mediated transport, Golgi to endoplasmic reticulum;GO:0051645//Golgi localization;GO:0015031//protein transport;[C]GO:0030126//COPI vesicle coat;GO:0005829//cytosol;GO:0000139//Golgi membrane;	biological_process;cellular_component	[C]protein-containing complex;cellular anatomical entity;[P]cellular process;localization;
Unigene749_All	-0.0215496	0.373429	1.47646	1.2118	[P]GO:0006888//endoplasmic reticulum to Golgi vesicle-mediated transport;GO:0090110//COPII-coated vesicle cargo loading;GO:0006886//intracellular protein transport;GO:0007029//endoplasmic reticulum organization;[C]GO:0070971//endoplasmic reticulum exit site;GO:0005789//endoplasmic reticulum membrane;GO:0005783//endoplasmic reticulum;GO:0030127//COPII vesicle coat;[F]GO:0005198//structural molecul…	cellular_component;molecular_function;biological_process	[C]cellular anatomical entity;protein-containing complex;[P]localization;cellular process;[F]structural molecule activity;
Unigene28507_All	0.91369	0.346336	0.471765	0.21828	[P]GO:0051645//Golgi localization;GO:0015031//protein transport;GO:0006890//retrograde vesicle-mediated transport, Golgi to endoplasmic reticulum;GO:0006888//endoplasmic reticulum to Golgi vesicle-mediated transport;[C]GO:0000139//Golgi membrane;GO:0030126//COPI vesicle coat;GO:0005829//cytosol;	cellular_component;biological_process	[C]protein-containing complex;cellular anatomical entity;[P]localization;cellular process;
Unigene35651_All	-1.44524	0.290272	1.51206	1.57613	[P]GO:0015031//protein transport;GO:0006891//intra-Golgi vesicle-mediated transport;[C]GO:0017119//Golgi transport complex;GO:0000139//Golgi membrane;[F]GO:2001070//starch binding;	cellular_component;molecular_function;biological_process	[C]cellular anatomical entity;protein-containing complex;[P]localization;[F]binding;
Unigene8813_All	-1.30453	0.260863	0.78648	1.38055	[P]GO:0035493//SNARE complex assembly;[C]GO:0005768//endosome;GO:0000323//lytic vacuole;[F]GO:0000149//SNARE binding;	biological_process;cellular_component;molecular_function	[C]cellular anatomical entity;[P]cellular process;localization;[F]binding;
Unigene29843_All	0.279712	-0.0706978	-0.554539	-0.581086	[P]GO:0006888//endoplasmic reticulum to Golgi vesicle-mediated transport;[C]GO:0030008//TRAPP complex;GO:0005794//Golgi apparatus;GO:0005783//endoplasmic reticulum;	cellular_component;biological_process	[C]cellular anatomical entity;protein-containing complex;[P]cellular process;localization;
Unigene7287_All	0.812527	-0.118212	-0.351584	-0.127783	[P]GO:0016192//vesicle-mediated transport;[F]GO:0005096//GTPase activator activity;	molecular_function;biological_process	[P]localization;[F]molecular function regulator;
Unigene9917_All	-1.39997	-0.147497	-0.618127	-0.517343	[P]GO:0032511//late endosome to vacuole transport via multivesicular body sorting pathway;GO:0006900//vesicle budding from membrane;GO:0007034//vacuolar transport;[C]GO:0005768//endosome;GO:0005771//multivesicular body;GO:0000815//ESCRT III complex;GO:0009898//cytoplasmic side of plasma membrane;	biological_process;cellular_component	[C]protein-containing complex;cellular anatomical entity;[P]cellular process;localization;
Unigene21928_All	0.779752	-0.37141	-0.407827	-0.568819	[P]GO:0015031//protein transport;GO:1904263//positive regulation of TORC1 signaling;GO:0051028//mRNA transport;GO:0090114//COPII-coated vesicle budding;GO:0006606//protein import into nucleus;[C]GO:0005643//nuclear pore;GO:0030127//COPII vesicle coat;GO:0031080//nuclear pore outer ring;[F]GO:0005198//structural molecule activity;GO:0003847//1-alkyl-2-acetylglycerophosphocholine esterase activity;	molecular_function;cellular_component;biological_process	[C]cellular anatomical entity;protein-containing complex;[P]regulation of biological process;cellular process;positive regulation of biological process;biological regulation;response to stimulus;signaling;localization;[F]catalytic activity;structural molecule activity;
Unigene17006_All	0.634903	-0.39313	-0.763613	-0.676182	[P]GO:0009423//chorismate biosynthetic process;GO:0008652//cellular amino acid biosynthetic process;GO:0016192//vesicle-mediated transport;[F]GO:0005096//GTPase activator activity;GO:0005524//ATP binding;GO:0004765//shikimate kinase activity;	biological_process;molecular_function	[P]cellular process;localization;metabolic process;[F]catalytic activity;binding;molecular function regulator;
Unigene9250_All	0.440355	-0.48907	-1.03482	-1.57429	[P]GO:0035493//SNARE complex assembly;[C]GO:0000323//lytic vacuole;GO:0005768//endosome;[F]GO:0000149//SNARE binding;	biological_process;cellular_component;molecular_function	[C]cellular anatomical entity;[P]localization;cellular process;[F]binding;
Unigene8398_All	0.0474464	-0.535377	-0.576312	-0.74371	[P]GO:0006886//intracellular protein transport;GO:0007029//endoplasmic reticulum organization;GO:0090110//COPII-coated vesicle cargo loading;GO:0006888//endoplasmic reticulum to Golgi vesicle-mediated transport;[C]GO:0030127//COPII vesicle coat;GO:0005783//endoplasmic reticulum;GO:0005789//endoplasmic reticulum membrane;GO:0070971//endoplasmic reticulum exit site;[F]GO:0005198//structural molecul…	cellular_component;molecular_function;biological_process	[C]protein-containing complex;cellular anatomical entity;[P]cellular process;localization;[F]structural molecule activity;
Unigene24560_All	0.131669	-0.60099	-0.34914	-0.5517	[P]GO:0006891//intra-Golgi vesicle-mediated transport;[C]GO:0030173//integral component of Golgi membrane;	cellular_component;biological_process	[C]cellular anatomical entity;[P]localization;
Unigene28609_All	-0.129626	-0.75293	-0.815694	-0.933731	[P]GO:0032511//late endosome to vacuole transport via multivesicular body sorting pathway;[C]GO:0016021//integral component of membrane;	biological_process;cellular_component	[C]cellular anatomical entity;[P]localization;cellular process;
Unigene4926_All	-0.63827	-0.886308	-1.09653	-1.13134	[P]GO:0007034//vacuolar transport;GO:0032511//late endosome to vacuole transport via multivesicular body sorting pathway;GO:0006900//vesicle budding from membrane;[C]GO:0005768//endosome;GO:0009898//cytoplasmic side of plasma membrane;GO:0005771//multivesicular body;GO:0000815//ESCRT III complex;	cellular_component;biological_process	[C]cellular anatomical entity;protein-containing complex;[P]localization;cellular process;
Unigene24678_All	-0.294598	-0.893275	-0.837826	-0.975145	[P]GO:0006886//intracellular protein transport;GO:0016192//vesicle-mediated transport;[F]GO:0003924//GTPase activity;GO:0005525//GTP binding;	molecular_function;biological_process	[P]cellular process;localization;[F]catalytic activity;binding;
Unigene13482_All	-0.686821	-0.925756	-1.16672	-1.08944	[P]GO:0006890//retrograde vesicle-mediated transport, Golgi to endoplasmic reticulum;GO:0006629//lipid metabolic process;[C]GO:0016021//integral component of membrane;[F]GO:0005484//SNAP receptor activity;GO:0008374//O-acyltransferase activity;GO:0016746//acyltransferase activity;	cellular_component;biological_process;molecular_function	[C]cellular anatomical entity;[P]metabolic process;localization;[F]molecular adaptor activity;catalytic activity;
Unigene25943_All	-0.0461963	-1.03097	-1.14159	-1.25866	[P]GO:0016192//vesicle-mediated transport;GO:0006886//intracellular protein transport;GO:0006898//receptor-mediated endocytosis;[C]GO:0005829//cytosol;GO:0071439//clathrin complex;GO:0005794//Golgi apparatus;GO:0005886//plasma membrane;GO:0009506//plasmodesma;GO:0009507//chloroplast;GO:0030132//clathrin coat of coated pit;GO:0030130//clathrin coat of trans-Golgi network vesicle;[F]GO:0032051//cla…	cellular_component;biological_process;molecular_function	[C]cellular anatomical entity;protein-containing complex;[P]localization;cellular process;[F]binding;structural molecule activity;
Unigene20494_All	-0.0358915	-1.07212	-0.80957	-0.634986	[P]GO:0015031//protein transport;GO:0006260//DNA replication;GO:0006281//DNA repair;[C]GO:0005886//plasma membrane;GO:0005694//chromosome;GO:0035101//FACT complex;GO:0016021//integral component of membrane;GO:0030658//transport vesicle membrane;GO:0005634//nucleus;[F]GO:0042393//histone binding;GO:0031491//nucleosome binding;GO:0003677//DNA binding;	cellular_component;molecular_function;biological_process	[C]protein-containing complex;cellular anatomical entity;[P]metabolic process;cellular process;localization;response to stimulus;[F]binding;
Unigene27104_All	0.0612609	-1.10019	-1.11061	-1.27102	[P]GO:0006886//intracellular protein transport;GO:0016192//vesicle-mediated transport;[C]GO:0000139//Golgi membrane;GO:0030126//COPI vesicle coat;[F]GO:0005198//structural molecule activity;	molecular_function;cellular_component;biological_process	[C]protein-containing complex;cellular anatomical entity;[P]localization;cellular process;[F]structural molecule activity;
Unigene7713_All	0.126193	-1.1368	-1.35872	-1.74616	[P]GO:0015031//protein transport;GO:0006906//vesicle fusion;GO:0006886//intracellular protein transport;GO:0048278//vesicle docking;GO:0016192//vesicle-mediated transport;GO:0006887//exocytosis;[C]GO:0016021//integral component of membrane;GO:0031201//SNARE complex;GO:0005886//plasma membrane;GO:0012505//endomembrane system;[F]GO:0005484//SNAP receptor activity;GO:0000149//SNARE binding;	cellular_component;molecular_function;biological_process	[C]cellular anatomical entity;protein-containing complex;[P]localization;cellular process;[F]molecular adaptor activity;binding;
Unigene10499_All	-0.756286	-1.19585	-1.19473	-1.36934	[P]GO:0016192//vesicle-mediated transport;[F]GO:0005096//GTPase activator activity;	molecular_function;biological_process	[P]localization;[F]molecular function regulator;
Unigene18305_All	0.200991	-1.2003	-1.47835	-1.7687	[P]GO:0006886//intracellular protein transport;GO:0016192//vesicle-mediated transport;GO:0006887//exocytosis;GO:0048278//vesicle docking;GO:0015031//protein transport;GO:0006906//vesicle fusion;[C]GO:0012505//endomembrane system;GO:0016021//integral component of membrane;GO:0031201//SNARE complex;GO:0005886//plasma membrane;[F]GO:0005484//SNAP receptor activity;GO:0000149//SNARE binding;	molecular_function;cellular_component;biological_process	[C]protein-containing complex;cellular anatomical entity;[P]localization;cellular process;[F]molecular adaptor activity;binding;
Unigene25947_All	-0.934703	-1.21371	-1.35998	-1.3767	[P]GO:0007034//vacuolar transport;[C]GO:0005768//endosome;	biological_process;cellular_component	[C]cellular anatomical entity;[P]cellular process;localization;
Unigene14977_All	-0.546964	-1.22578	-1.30679	-1.42076	[P]GO:0016192//vesicle-mediated transport;[C]GO:0016021//integral component of membrane;GO:0005794//Golgi apparatus;[F]GO:0031267//small GTPase binding;	biological_process;molecular_function;cellular_component	[C]cellular anatomical entity;[P]localization;[F]binding;
Unigene2607_All	-0.0011691	-1.26819	-1.48099	-1.65717	[P]GO:0048280//vesicle fusion with Golgi apparatus;GO:0006890//retrograde vesicle-mediated transport, Golgi to endoplasmic reticulum;GO:0006888//endoplasmic reticulum to Golgi vesicle-mediated transport;[C]GO:0005789//endoplasmic reticulum membrane;GO:0000139//Golgi membrane;GO:0031201//SNARE complex;GO:0005794//Golgi apparatus;GO:0012507//ER to Golgi transport vesicle membrane;GO:0016021//integr…	biological_process;molecular_function;cellular_component	[C]protein-containing complex;cellular anatomical entity;[P]localization;cellular process;[F]molecular adaptor activity;
Unigene10040_All	-0.191315	-1.27638	-1.42422	-1.43164	[P]GO:0006891//intra-Golgi vesicle-mediated transport;GO:0042147//retrograde transport, endosome to Golgi;GO:0006886//intracellular protein transport;GO:0006890//retrograde vesicle-mediated transport, Golgi to endoplasmic reticulum;[C]GO:0005829//cytosol;GO:0012505//endomembrane system;GO:0005794//Golgi apparatus;[F]GO:0003924//GTPase activity;GO:0005525//GTP binding;	cellular_component;molecular_function;biological_process	[C]cellular anatomical entity;[P]localization;cellular process;[F]binding;catalytic activity;
Unigene25870_All	-1.12535	-1.32158	-1.49616	-1.58609	[P]GO:0016192//vesicle-mediated transport;[C]GO:0016021//integral component of membrane;	biological_process;cellular_component	[C]cellular anatomical entity;[P]localization;
Unigene29943_All	-1.10362	-1.34954	-1.596	-1.5296	[P]GO:0007032//endosome organization;GO:0010091//trichome branching;GO:0007033//vacuole organization;GO:0016197//endosomal transport;[C]GO:0005771//multivesicular body;GO:0009506//plasmodesma;GO:0005634//nucleus;GO:0016020//membrane;[F]GO:0005524//ATP binding;	biological_process;molecular_function;cellular_component	[C]cellular anatomical entity;[P]developmental process;localization;cellular process;[F]binding;
Unigene23285_All	-0.196986	-1.46729	-1.50266	-1.68371	[P]GO:0006888//endoplasmic reticulum to Golgi vesicle-mediated transport;GO:0006891//intra-Golgi vesicle-mediated transport;GO:0006886//intracellular protein transport;GO:0016192//vesicle-mediated transport;[C]GO:0030126//COPI vesicle coat;GO:0000139//Golgi membrane;[F]GO:0005198//structural molecule activity;	molecular_function;biological_process;cellular_component	[C]protein-containing complex;cellular anatomical entity;[P]localization;cellular process;[F]structural molecule activity;
Unigene12798_All	-0.222276	-1.48765	-1.70666	-1.70888	[P]GO:0072583//clathrin-dependent endocytosis;GO:0016192//vesicle-mediated transport;GO:0006886//intracellular protein transport;[C]GO:0030122//AP-2 adaptor complex;GO:0043231//intracellular membrane-bounded organelle;[F]GO:0035615//clathrin adaptor activity;	molecular_function;biological_process;cellular_component	[C]cellular anatomical entity;protein-containing complex;[P]cellular process;localization;[F]binding;molecular adaptor activity;
Unigene23209_All	-0.0787512	-1.54452	-1.55336	-1.74622	[P]GO:0006891//intra-Golgi vesicle-mediated transport;GO:0006890//retrograde vesicle-mediated transport, Golgi to endoplasmic reticulum;GO:0006888//endoplasmic reticulum to Golgi vesicle-mediated transport;GO:0016192//vesicle-mediated transport;GO:0006886//intracellular protein transport;[C]GO:0030663//COPI-coated vesicle membrane;GO:0030126//COPI vesicle coat;GO:0030117//membrane coat;GO:0000139…	cellular_component;molecular_function;biological_process	[C]cellular anatomical entity;protein-containing complex;[P]cellular process;localization;[F]structural molecule activity;
Unigene5891_All	-1.01229	-1.64201	-1.8556	-2.00789	[P]GO:0006886//intracellular protein transport;GO:0006897//endocytosis;GO:0016192//vesicle-mediated transport;[C]GO:0030131//clathrin adaptor complex;GO:0031410//cytoplasmic vesicle;GO:0005905//clathrin-coated pit;GO:0043231//intracellular membrane-bounded organelle;	cellular_component;biological_process	[C]protein-containing complex;cellular anatomical entity;[P]localization;cellular process;
Unigene27236_All	-0.763951	-1.64802	-1.74565	-1.81706	[P]GO:0016192//vesicle-mediated transport;GO:0006886//intracellular protein transport;[C]GO:0000139//Golgi membrane;	biological_process;cellular_component	[C]cellular anatomical entity;[P]localization;cellular process;
Unigene25869_All	-2.85716	-1.65993	-1.86702	-1.52443	[P]GO:0016192//vesicle-mediated transport;[C]GO:0016021//integral component of membrane;	biological_process;cellular_component	[C]cellular anatomical entity;[P]localization;
Unigene15152_All	0.0956109	-1.66939	-1.75848	-2.08155	[P]GO:0006888//endoplasmic reticulum to Golgi vesicle-mediated transport;GO:0006890//retrograde vesicle-mediated transport, Golgi to endoplasmic reticulum;GO:0048280//vesicle fusion with Golgi apparatus;[C]GO:0005789//endoplasmic reticulum membrane;GO:0000139//Golgi membrane;GO:0016021//integral component of membrane;GO:0012507//ER to Golgi transport vesicle membrane;GO:0005794//Golgi apparatus;G…	cellular_component;molecular_function;biological_process	[C]protein-containing complex;cellular anatomical entity;[P]cellular process;localization;[F]molecular adaptor activity;
Unigene3051_All	-0.385063	-1.71144	-1.87933	-2.01018	[P]GO:0006888//endoplasmic reticulum to Golgi vesicle-mediated transport;GO:0015031//protein transport;[C]GO:0000139//Golgi membrane;GO:0005801//cis-Golgi network;GO:0016021//integral component of membrane;	cellular_component;biological_process	[C]cellular anatomical entity;[P]localization;cellular process;
Unigene8151_All	-0.354346	-1.73706	-1.79867	-2.34013	[P]GO:0016192//vesicle-mediated transport;GO:0006886//intracellular protein transport;GO:0006897//endocytosis;[C]GO:0030131//clathrin adaptor complex;GO:0031410//cytoplasmic vesicle;GO:0043231//intracellular membrane-bounded organelle;GO:0005905//clathrin-coated pit;	cellular_component;biological_process	[C]protein-containing complex;cellular anatomical entity;[P]cellular process;localization;
Unigene29833_All	-0.508911	-1.74224	-1.89192	-1.95487	[C]GO:0005783//endoplasmic reticulum;GO:0030134//COPII-coated ER to Golgi transport vesicle;GO:0016021//integral component of membrane;	cellular_component	[C]cellular anatomical entity;
Unigene9502_All	-0.862764	-1.81396	-2.08036	-2.09221	[P]GO:0006897//endocytosis;GO:0006886//intracellular protein transport;GO:0016192//vesicle-mediated transport;[C]GO:0043231//intracellular membrane-bounded organelle;GO:0031410//cytoplasmic vesicle;GO:0030131//clathrin adaptor complex;GO:0005905//clathrin-coated pit;	cellular_component;biological_process	[C]protein-containing complex;cellular anatomical entity;[P]cellular process;localization;
Unigene13225_All	-0.560525	-1.82583	-1.76334	-2.10369	[P]GO:0006886//intracellular protein transport;GO:0006891//intra-Golgi vesicle-mediated transport;GO:0042147//retrograde transport, endosome to Golgi;GO:0006890//retrograde vesicle-mediated transport, Golgi to endoplasmic reticulum;[C]GO:0005794//Golgi apparatus;GO:0012505//endomembrane system;GO:0005829//cytosol;[F]GO:0003924//GTPase activity;GO:0005525//GTP binding;	molecular_function;cellular_component;biological_process	[C]cellular anatomical entity;[P]cellular process;localization;[F]binding;catalytic activity;
Unigene24881_All	-0.693065	-1.85277	-1.95806	-2.15092	[P]GO:0006886//intracellular protein transport;GO:0016192//vesicle-mediated transport;[C]GO:0031410//cytoplasmic vesicle;GO:0043231//intracellular membrane-bounded organelle;GO:0030131//clathrin adaptor complex;	cellular_component;biological_process	[C]cellular anatomical entity;protein-containing complex;[P]localization;cellular process;
Unigene1048_All	-0.996685	-1.86471	-1.96875	-1.99395	[P]GO:0015031//protein transport;[C]GO:0005929//cilium;GO:0016021//integral component of membrane;GO:0005886//plasma membrane;GO:0031514//motile cilium;GO:0030658//transport vesicle membrane;	cellular_component;biological_process	[C]cellular anatomical entity;[P]localization;
Unigene34083_All	-0.790066	-1.86831	-1.99279	-2.20496	[P]GO:0006886//intracellular protein transport;GO:0016192//vesicle-mediated transport;[C]GO:0030131//clathrin adaptor complex;GO:0043231//intracellular membrane-bounded organelle;GO:0031410//cytoplasmic vesicle;	biological_process;cellular_component	[C]protein-containing complex;cellular anatomical entity;[P]cellular process;localization;
Unigene9094_All	-0.350496	-1.87525	-1.91851	-1.79223	[P]GO:0006886//intracellular protein transport;GO:0007023//post-chaperonin tubulin folding pathway;GO:0072583//clathrin-dependent endocytosis;GO:0000902//cell morphogenesis;GO:0016192//vesicle-mediated transport;[C]GO:0005737//cytoplasm;GO:0030122//AP-2 adaptor complex;GO:0043231//intracellular membrane-bounded organelle;[F]GO:0015631//tubulin binding;GO:0035615//clathrin adaptor activity;	cellular_component;biological_process;molecular_function	[C]cellular anatomical entity;protein-containing complex;[P]localization;developmental process;cellular process;[F]molecular adaptor activity;binding;
Unigene6780_All	-2.99285	-1.88801	-1.9182	-1.70108	[P]GO:0016192//vesicle-mediated transport;[C]GO:0016021//integral component of membrane;	cellular_component;biological_process	[C]cellular anatomical entity;[P]localization;
Unigene11517_All	-0.563537	-1.91461	-2.06064	-1.83714	[P]GO:0016192//vesicle-mediated transport;GO:0006886//intracellular protein transport;[C]GO:0030131//clathrin adaptor complex;	biological_process;cellular_component	[C]cellular anatomical entity;protein-containing complex;[P]cellular process;localization;
Unigene11995_All	-0.537997	-1.92674	-2.07636	-2.24287	[P]GO:0006891//intra-Golgi vesicle-mediated transport;GO:0042147//retrograde transport, endosome to Golgi;GO:0006886//intracellular protein transport;GO:0006890//retrograde vesicle-mediated transport, Golgi to endoplasmic reticulum;[C]GO:0005794//Golgi apparatus;GO:0005829//cytosol;GO:0012505//endomembrane system;[F]GO:0005525//GTP binding;GO:0003924//GTPase activity;	biological_process;molecular_function;cellular_component	[C]cellular anatomical entity;[P]localization;cellular process;[F]catalytic activity;binding;
Unigene5769_All	-0.755281	-1.95453	-2.0442	-2.21653	[P]GO:0043001//Golgi to plasma membrane protein transport;GO:0015031//protein transport;GO:0035494//SNARE complex disassembly;GO:0006891//intra-Golgi vesicle-mediated transport;GO:0048211//Golgi vesicle docking;[C]GO:0005795//Golgi stack;GO:0005737//cytoplasm;[F]GO:0005524//ATP binding;GO:0046872//metal ion binding;	biological_process;molecular_function;cellular_component	[C]cellular anatomical entity;[P]cellular process;localization;[F]binding;
Unigene15322_All	-0.718466	-1.99799	-2.2305	-2.48557	[P]GO:0016192//vesicle-mediated transport;GO:0006886//intracellular protein transport;[C]GO:0030131//clathrin adaptor complex;GO:0031410//cytoplasmic vesicle;GO:0043231//intracellular membrane-bounded organelle;	cellular_component;biological_process	[C]cellular anatomical entity;protein-containing complex;[P]cellular process;localization;
Unigene34714_All	-1.62356	-1.9982	-2.2598	-2.38689	[P]GO:0016192//vesicle-mediated transport;GO:0006886//intracellular protein transport;[F]GO:0003924//GTPase activity;GO:0005525//GTP binding;	biological_process;molecular_function	[P]cellular process;localization;[F]binding;catalytic activity;
Unigene1894_All	-0.746747	-2.03764	-2.50082	-2.24455	[P]GO:0015031//protein transport;GO:0016192//vesicle-mediated transport;GO:0006906//vesicle fusion;GO:0006887//exocytosis;GO:0006886//intracellular protein transport;GO:0048278//vesicle docking;[C]GO:0016021//integral component of membrane;GO:0012505//endomembrane system;GO:0031201//SNARE complex;GO:0005886//plasma membrane;[F]GO:0005484//SNAP receptor activity;GO:0000149//SNARE binding;	cellular_component;biological_process;molecular_function	[C]cellular anatomical entity;protein-containing complex;[P]localization;cellular process;[F]binding;molecular adaptor activity;
Unigene3529_All	-0.547668	-2.06031	-2.39801	-2.34167	[P]GO:0016192//vesicle-mediated transport;[C]GO:0016021//integral component of membrane;GO:0000139//Golgi membrane;	cellular_component;biological_process	[C]cellular anatomical entity;[P]localization;
Unigene29813_All	-0.667135	-2.11573	-2.37329	-2.50143	[P]GO:0015031//protein transport;GO:0006890//retrograde vesicle-mediated transport, Golgi to endoplasmic reticulum;[C]GO:0000139//Golgi membrane;GO:0030126//COPI vesicle coat;	cellular_component;biological_process	[C]cellular anatomical entity;protein-containing complex;[P]localization;
Unigene25915_All	-1.18755	-2.16566	-2.4187	-2.51131	[P]GO:0043162//ubiquitin-dependent protein catabolic process via the multivesicular body sorting pathway;GO:0015031//protein transport;GO:0006612//protein targeting to membrane;GO:0006623//protein targeting to vacuole;[C]GO:0005768//endosome;GO:0043231//intracellular membrane-bounded organelle;GO:0000813//ESCRT I complex;	cellular_component;biological_process	[C]protein-containing complex;cellular anatomical entity;[P]localization;metabolic process;cellular process;
Unigene17539_All	-0.962354	-2.17254	-2.24675	-2.31052	[P]GO:0006887//exocytosis;GO:0006906//vesicle fusion;GO:0006886//intracellular protein transport;GO:0048278//vesicle docking;GO:0015031//protein transport;GO:0016192//vesicle-mediated transport;[C]GO:0005886//plasma membrane;GO:0031201//SNARE complex;GO:0005768//endosome;GO:0016021//integral component of membrane;GO:0012505//endomembrane system;[F]GO:0000149//SNARE binding;GO:0003924//GTPase acti…	biological_process;cellular_component;molecular_function	[C]cellular anatomical entity;protein-containing complex;[P]localization;cellular process;[F]catalytic activity;binding;molecular adaptor activity;
Unigene6804_All	-0.927899	-2.1844	-2.15516	-2.40885	[P]GO:0006906//vesicle fusion;GO:0048209//regulation of vesicle targeting, to, from or within Golgi;GO:0006888//endoplasmic reticulum to Golgi vesicle-mediated transport;GO:0015031//protein transport;[C]GO:0005797//Golgi medial cisterna;GO:0016021//integral component of membrane;GO:0031201//SNARE complex;GO:0005801//cis-Golgi network;GO:0000139//Golgi membrane;[F]GO:0005484//SNAP receptor activit…	cellular_component;molecular_function;biological_process	[C]protein-containing complex;cellular anatomical entity;[P]localization;cellular process;regulation of biological process;biological regulation;[F]molecular adaptor activity;
Unigene5132_All	-1.20411	-2.24063	-2.2588	-2.37938	[P]GO:0006891//intra-Golgi vesicle-mediated transport;GO:0048211//Golgi vesicle docking;GO:0043001//Golgi to plasma membrane protein transport;GO:0035494//SNARE complex disassembly;GO:0015031//protein transport;[C]GO:0005795//Golgi stack;GO:0005737//cytoplasm;[F]GO:0046872//metal ion binding;GO:0005524//ATP binding;	biological_process;cellular_component;molecular_function	[C]cellular anatomical entity;[P]cellular process;localization;[F]binding;
Unigene28588_All	-1.54909	-2.26271	-2.22091	-2.10757	[P]GO:0007032//endosome organization;GO:0010091//trichome branching;GO:0007033//vacuole organization;GO:0016197//endosomal transport;[C]GO:0009506//plasmodesma;GO:0016020//membrane;GO:0005771//multivesicular body;GO:0005634//nucleus;[F]GO:0005524//ATP binding;	biological_process;molecular_function;cellular_component	[C]cellular anatomical entity;[P]cellular process;developmental process;localization;[F]binding;
Unigene11559_All	-0.864738	-2.34062	-2.3151	-2.3347	[P]GO:0016192//vesicle-mediated transport;[C]GO:0000139//Golgi membrane;GO:0016021//integral component of membrane;	cellular_component;biological_process	[C]cellular anatomical entity;[P]localization;
Unigene26777_All	-0.954619	-2.40991	-2.4389	-2.47424	[P]GO:0009306//protein secretion;GO:0016192//vesicle-mediated transport;[C]GO:0030173//integral component of Golgi membrane;GO:0000139//Golgi membrane;GO:0016021//integral component of membrane;	biological_process;cellular_component	[C]cellular anatomical entity;[P]cellular process;localization;
Unigene25968_All	-0.731476	-2.41618	-2.56515	-2.40687	[P]GO:0006281//DNA repair;GO:1990426//mitotic recombination-dependent replication fork processing;GO:0000724//double-strand break repair via homologous recombination;GO:0016192//vesicle-mediated transport;[C]GO:0005634//nucleus;GO:0016021//integral component of membrane;[F]GO:0005524//ATP binding;GO:0003677//DNA binding;GO:0003697//single-stranded DNA binding;GO:0008094//ATP-dependent activity, a…	molecular_function;biological_process;cellular_component	[C]cellular anatomical entity;[P]localization;cellular process;metabolic process;response to stimulus;[F]catalytic activity;ATP-dependent activity;binding;
Unigene29817_All	-0.586251	-2.44637	-2.57642	-2.78319	[P]GO:0016192//vesicle-mediated transport;GO:0006886//intracellular protein transport;[C]GO:0005794//Golgi apparatus;[F]GO:0005525//GTP binding;GO:0003924//GTPase activity;	molecular_function;cellular_component;biological_process	[C]cellular anatomical entity;[P]cellular process;localization;[F]catalytic activity;binding;
Unigene18376_All	-0.534234	-2.54452	-2.53847	-2.69116	[P]GO:0016192//vesicle-mediated transport;GO:0006886//intracellular protein transport;GO:0048278//vesicle docking;GO:0006906//vesicle fusion;[C]GO:0012505//endomembrane system;GO:0031201//SNARE complex;GO:0016021//integral component of membrane;[F]GO:0000149//SNARE binding;GO:0005484//SNAP receptor activity;	molecular_function;cellular_component;biological_process	[C]cellular anatomical entity;protein-containing complex;[P]localization;cellular process;[F]molecular adaptor activity;binding;
Unigene20534_All	-1.97453	-2.55536	-2.57523	-2.63731	[P]GO:0007034//vacuolar transport;[C]GO:0005768//endosome;	biological_process;cellular_component	[C]cellular anatomical entity;[P]localization;cellular process;
Unigene19132_All	-0.575787	-2.56923	-2.79878	-2.8975	[P]GO:0006886//intracellular protein transport;GO:0048278//vesicle docking;GO:0006906//vesicle fusion;GO:0016192//vesicle-mediated transport;[C]GO:0031201//SNARE complex;GO:0016021//integral component of membrane;GO:0012505//endomembrane system;[F]GO:0005484//SNAP receptor activity;GO:0000149//SNARE binding;	biological_process;cellular_component;molecular_function	[C]cellular anatomical entity;protein-containing complex;[P]localization;cellular process;[F]binding;molecular adaptor activity;
Unigene21906_All	-1.06742	-2.57644	-2.53262	-2.58397	[P]GO:0006888//endoplasmic reticulum to Golgi vesicle-mediated transport;GO:0015031//protein transport;[C]GO:0016021//integral component of membrane;GO:0030134//COPII-coated ER to Golgi transport vesicle;GO:0005789//endoplasmic reticulum membrane;GO:0030173//integral component of Golgi membrane;	cellular_component;biological_process	[C]cellular anatomical entity;[P]cellular process;localization;
Unigene12329_All	-1.86104	-2.59236	-2.66744	-2.70976	[P]GO:0006886//intracellular protein transport;[C]GO:0030139//endocytic vesicle;GO:0005768//endosome;GO:0012505//endomembrane system;[F]GO:0005525//GTP binding;GO:0003924//GTPase activity;	molecular_function;cellular_component;biological_process	[C]cellular anatomical entity;[P]localization;cellular process;[F]binding;catalytic activity;
Unigene34667_All	-1.30522	-2.60948	-2.70506	-2.8619	[P]GO:0015031//protein transport;GO:0048209//regulation of vesicle targeting, to, from or within Golgi;GO:0006888//endoplasmic reticulum to Golgi vesicle-mediated transport;GO:0006906//vesicle fusion;[C]GO:0005797//Golgi medial cisterna;GO:0005801//cis-Golgi network;GO:0000139//Golgi membrane;GO:0016021//integral component of membrane;GO:0031201//SNARE complex;[F]GO:0005484//SNAP receptor activit…	molecular_function;biological_process;cellular_component	[C]cellular anatomical entity;protein-containing complex;[P]biological regulation;regulation of biological process;cellular process;localization;[F]molecular adaptor activity;
Unigene19700_All	-1.38426	-2.80855	-3.16238	-3.15584	[P]GO:0016192//vesicle-mediated transport;[F]GO:0005096//GTPase activator activity;	molecular_function;biological_process	[P]localization;[F]molecular function regulator;
Unigene31863_All	-1.1761	-2.98625	-2.73746	-2.68282	[P]GO:0016192//vesicle-mediated transport;GO:0015031//protein transport;[C]GO:0000139//Golgi membrane;GO:0016021//integral component of membrane;	cellular_component;biological_process	[C]cellular anatomical entity;[P]localization;
Unigene19154_All	-1.95237	-3.03101	-3.00971	-3.16054	[P]GO:0016192//vesicle-mediated transport;[C]GO:0000139//Golgi membrane;GO:0016021//integral component of membrane;	biological_process;cellular_component	[C]cellular anatomical entity;[P]localization;
Unigene510_All	-1.47633	-3.13405	-3.0704	-2.97674	[P]GO:0015031//protein transport;GO:0016192//vesicle-mediated transport;[C]GO:0000139//Golgi membrane;GO:0016021//integral component of membrane;	biological_process;cellular_component	[C]cellular anatomical entity;[P]localization;
Unigene2774_All	-1.88694	-3.18099	-3.48043	-3.35788	[P]GO:0016192//vesicle-mediated transport;[C]GO:0000139//Golgi membrane;GO:0016021//integral component of membrane;	cellular_component;biological_process	[C]cellular anatomical entity;[P]localization;
Unigene5427_All	-1.41876	-3.58677	-3.18319	-3.59458	[P]GO:0006890//retrograde vesicle-mediated transport, Golgi to endoplasmic reticulum;GO:0006888//endoplasmic reticulum to Golgi vesicle-mediated transport;GO:0048280//vesicle fusion with Golgi apparatus;[C]GO:0005793//endoplasmic reticulum-Golgi intermediate compartment;GO:0012507//ER to Golgi transport vesicle membrane;GO:0031201//SNARE complex;GO:0005789//endoplasmic reticulum membrane;GO:00001…	biological_process;cellular_component;molecular_function	[C]protein-containing complex;cellular anatomical entity;[P]cellular process;localization;[F]molecular adaptor activity;
